# Supplementary material for: Spatially resolved metabolic analysis reveals a central role for transcriptional control in carbon allocation to wood
Source: J Exp Bot. 2017 Jun 22;68(13):3529–39. doi: 10.1093/jxb/erx200 (PMC5853372; doi:10.1093/jxb/erx200)
Supplement: Supplementary Table S1 [file erx200_suppl_supplementary_table_s1.xls]

## Sheet: Sheet1
Table S1. Cryosectioning and sampling scheme of the Populus tremulaphloem, cambium and developing wood.
Section #	Sample Region	% Old Phloem	% Phloem	% Cambium	% Expansion zone	% lignification Zone	Sample	Distance (µm)
Section001	old phloem	100
Section002	old phloem	100
Section003	active phloem		100				Hexp/UDPglc	0
Section006	active phloem		100					20
Section004	active phloem		100				enzymes	40
Section007	active phloem		100					60
Section005	active phloem		100				sol sugars	80
Section008	active phloem		100					100
Section009	cambium			100			Hexp/UDPglc	120
Section010	cambium			100			enzymes	140
Section011	cambium			100			sol sugars	160
Section012	cambium			100			Hexp/UDPglc	180
Section013	expansion zone				100		enzymes	200
Section014	expansion zone				100		sol sugars	220
Section015	expansion zone				100		Hexp/UDPglc	240
Section016	expansion zone				100		enzymes	260
Section017	expansion zone				100		sol sugars	280
Section018	expansion zone				100		Hexp/UDPglc	300
Section019	expansion zone				100		enzymes	320
Section020	expansion zone				100		sol sugars	340
Section021	Secondary cell wall					100	Hexp/UDPglc	360
Section022	Secondary cell wall					100	enzymes	380
Section023	Secondary cell wall					100	sol sugars	400
Section024	Secondary cell wall					100	Hexp/UDPglc	420
Section025	Secondary cell wall					100	enzymes	440
Section026	Secondary cell wall					100	sol sugars	460
Section027	Secondary cell wall					100	Hexp/UDPglc	480
Section028	Secondary cell wall					100	enzymes	500
Section029	Secondary cell wall					100	sol sugars	520
Section030	Secondary cell wall					100	Hexp/UDPglc	540
Section031	Secondary cell wall					100	enzymes	560
Section032	Secondary cell wall					100	sol sugars	580
Section033	Secondary cell wall					100	Hexp/UDPglc	600
Section034	Secondary cell wall					100	enzymes	620
Section035	Secondary cell wall					100	sol sugars	640
Section036	Secondary cell wall					100	Hexp/UDPglc	660
Section037	Secondary cell wall					100	enzymes	680
Section038	Secondary cell wall					100	sol sugars	700
Section039	Maturation and cell death					100	enzymes	720
Section040	Maturation and cell death					100	sol sugars	740
Section041	Maturation and cell death					100	Hexp/UDPglc	760
Section042	Maturation and cell death					100	enzymes	780
Section043	Maturation and cell death					100	sol sugars	800
Section044	Maturation and cell death					100	Hexp/UDPglc	820
Section045	Maturation and cell death					100	enzymes	840
Section046	Maturation and cell death					100	sol sugars	860
Section047	Maturation and cell death					100	Hexp/UDPglc	880	Pooling
Section048	Maturation and cell death					100	enzymes	900	zone 1
Section049	Maturation and cell death					100	sol sugars	920
Section050	Maturation and cell death					100	Hexp/UDPglc	940
Section051	Maturation and cell death					100	enzymes	960
Section052	Maturation and cell death					100	sol sugars	980
Section053	Maturation and cell death					100	Hexp/UDPglc	1000
Section054	Maturation and cell death					100	enzymes	1020
Section055	Maturation and cell death					100	sol sugars	1040
Section056	Maturation and cell death					100	Hexp/UDPglc	1060
Section057	Maturation and cell death					100	enzymes	1080
Section058	Maturation and cell death					100	sol sugars	1100
Section059	Maturation and cell death					100	Hexp/UDPglc	1120
Section060	Maturation and cell death					100	enzymes	1140
Section061	Maturation and cell death					100	sol sugars	1160
Section062	Maturation and cell death					100	Hexp/UDPglc	1180
Section063	Maturation and cell death					100	enzymes	1200
Section064	Maturation and cell death					100	sol sugars	1220
Section065	Maturation and cell death					100	Hexp/UDPglc	1240	Pooling
Section066	Maturation and cell death					100	enzymes	1260	zone 2
Section067	Maturation and cell death					100	sol sugars	1280
Section068	Maturation and cell death					100	Hexp/UDPglc	1300
Section069	Maturation and cell death					100	enzymes	1320
Section070	Maturation and cell death					100	sol sugars	1340
Section071	Maturation and cell death					100	Hexp/UDPglc	1360
Section072	Maturation and cell death					100	enzymes	1380
Section073	Maturation and cell death					100	sol sugars	1400
Section074	Maturation and cell death					100	Hexp/UDPglc	1420
Section075	Maturation and cell death					100	enzymes	1440
Section076	Maturation and cell death					100	sol sugars	1460
Section077	Maturation and cell death					100	Hexp/UDPglc	1480
Section078	Maturation and cell death					100	enzymes	1500
Section079	Maturation and cell death					100	sol sugars	1520
Section080	Maturation and cell death					100	Hexp/UDPglc	1540
Section081	Maturation and cell death					100	enzymes	1560
Section082	Maturation and cell death					100	sol sugars	1580
Section083	Maturation and cell death					100	Hexp/UDPglc	1600	Pooling
Section084	Maturation and cell death					100	enzymes	1620	zone 3
Section085	Maturation and cell death					100	sol sugars	1640
Section086	Maturation and cell death					100	Hexp/UDPglc	1660
Section087	Maturation and cell death					100	enzymes	1680
Section088	Maturation and cell death					100	sol sugars	1700
Section089	Maturation and cell death					100	Hexp/UDPglc	1720
Section090	Maturation and cell death					100	enzymes	1740
Section091	Maturation and cell death					100	sol sugars	1760
Section092	Maturation and cell death					100	Hexp/UDPglc	1780
